# Supplementary material for: cFinder: definition and quantification of multiple haplotypes in a mixed sample
Source: BMC Res Notes. 2015 Sep 7;8:422. doi: 10.1186/s13104-015-1382-7 (PMC4562109; doi:10.1186/s13104-015-1382-7)
Supplement: Additional file 1: — Archive containing the cFinder software. Includes executable, library and settings files. [file 13104_2015_1382_MOESM1_ESM.zip]

Archive with 9 entries (8 files):
- cFinder/cFinder.exe
- cFinder/Excel.dll
- cFinder/ExcelLibrary.dll
- cFinder/ICSharpCode.SharpZipLib.dll
- cFinder/manual.pdf
- cFinder/ObjectListView.dll
- cFinder/settings.xml
- cFinder/userSettings.dtd
- cFinder/
