# Supplementary material for: cFinder: definition and quantification of multiple haplotypes in a mixed sample
Source: BMC Res Notes. 2015 Sep 7;8:422. doi: 10.1186/s13104-015-1382-7 (PMC4562109; doi:10.1186/s13104-015-1382-7)
Supplement: Additional file 1: — Archive containing the cFinder software. Includes executable, library and settings files. [file 13104_2015_1382_MOESM1_ESM.zip › cFinder/settings.xml]

<?xml version="1.0" encoding="UTF-8"?>
<!DOCTYPE UserSettings SYSTEM "userSettings.dtd">
<UserSettings>
     <logfile>.</logfile>
</UserSettings>
