# Supplementary material for: cFinder: definition and quantification of multiple haplotypes in a mixed sample
Source: BMC Res Notes. 2015 Sep 7;8:422. doi: 10.1186/s13104-015-1382-7 (PMC4562109; doi:10.1186/s13104-015-1382-7)
Supplement: Additional file 2: — Archive containing test data. Include annotations and exemplary alignment files from AVA and CLC for sample 5, as well as simulated test reads for overlapping amplicons. [file 13104_2015_1382_MOESM2_ESM.zip]

Archive with 9 entries (8 files):
- data/annotationsfileAVA.xlsx
- data/annotationsfileCLC.gb
- data/README.txt
- data/Sample05CLC.sam
- data/Sample5AVA.sam
- data/Sample5Variants.xlsx
- data/simulatedReadsA.txt
- data/simulatedReadsB.txt
- data/
