# Supplementary material for: cFinder: definition and quantification of multiple haplotypes in a mixed sample
Source: BMC Res Notes. 2015 Sep 7;8:422. doi: 10.1186/s13104-015-1382-7 (PMC4562109; doi:10.1186/s13104-015-1382-7)
Supplement: Additional file 2: — Archive containing test data. Include annotations and exemplary alignment files from AVA and CLC for sample 5, as well as simulated test reads for overlapping amplicons. [file 13104_2015_1382_MOESM2_ESM.zip › data/annotationsfileAVA.xlsx]

## Sheet: Tabelle1
Start	1
exon1	-2	79
exon2	80	253
exon3	254	549
exon4	550	822
exon5	823	1053
exon6	1054	907
exon7	908	1085
exon8	1086	1270
exon9	1271	1423
exon10	1424	1513
exon11	1514	1678
exon12	1679	5385
