# Supplementary material for: cFinder: definition and quantification of multiple haplotypes in a mixed sample
Source: BMC Res Notes. 2015 Sep 7;8:422. doi: 10.1186/s13104-015-1382-7 (PMC4562109; doi:10.1186/s13104-015-1382-7)
Supplement: Additional file 2: — Archive containing test data. Include annotations and exemplary alignment files from AVA and CLC for sample 5, as well as simulated test reads for overlapping amplicons. [file 13104_2015_1382_MOESM2_ESM.zip › data/annotationsfileCLC.gb]

LOCUS       NM_005157               5388 bp    mRNA    linear   PRI 29-MAR-2014
DEFINITION  Homo sapiens c-abl oncogene 1, non-receptor tyrosine kinase (ABL1),
            transcript variant a, mRNA.
ACCESSION   NM_005157
VERSION     NM_005157.4  GI:317108181
KEYWORDS    RefSeq.
SOURCE      Homo sapiens (human)
  ORGANISM  Homo sapiens
            Eukaryota; Metazoa; Chordata; Craniata; Vertebrata; Euteleostomi;
            Mammalia; Eutheria; Euarchontoglires; Primates; Haplorrhini;
            Catarrhini; Hominidae; Homo.
REFERENCE   1  (bases 1 to 5388)
  AUTHORS   Itonaga H, Tsushima H, Imanishi D, Hata T, Doi Y, Mori S, Sasaki D,
            Hasegawa H, Matsuo E, Nakashima J, Kato T, Horai M, Taguchi M,
            Matsuo M, Taniguchi H, Makiyama J, Sato S, Horio K, Ando K,
            Moriwaki Y, Sawayama Y, Ogawa D, Yamasaki R, Takasaki Y, Imaizumi
            Y, Taguchi J, Kawaguchi Y, Yoshida S, Joh T, Moriuchi Y, Nonaka H,
            Soda H, Fukushima T, Nagai K, Kamihira S, Tomonaga M, Yanagihara K
            and Miyazaki Y.
  TITLE     Molecular analysis of the BCR-ABL1 kinase domain in chronic-phase
            chronic myelogenous leukemia treated with tyrosine kinase
            inhibitors in practice: study by the Nagasaki CML Study Group
  JOURNAL   Leuk. Res. 38 (1), 76-83 (2014)
   PUBMED   24262285
  REMARK    GeneRIF: Data show that factors associated with not attaining a
            major molecular response (MMR) were the presence of the minor
            BCR-ABL1 fusion gene, a low dose of tyrosine kinase inhibitor
            (TKI), and the kinase domain mutations conferring resistance to
            imatinib.
REFERENCE   2  (bases 1 to 5388)
  AUTHORS   Aoyama K, Yuki R, Horiike Y, Kubota S, Yamaguchi N, Morii M,
            Ishibashi K, Nakayama Y, Kuga T, Hashimoto Y, Tomonaga T and
            Yamaguchi N.
  TITLE     Formation of long and winding nuclear F-actin bundles by nuclear
            c-Abl tyrosine kinase
  JOURNAL   Exp. Cell Res. 319 (20), 3251-3268 (2013)
   PUBMED   24041959
  REMARK    GeneRIF: The results suggest that nuclear c-Abl plays critical
            roles in actin dynamics within the nucleus.
REFERENCE   3  (bases 1 to 5388)
  AUTHORS   van der Veer A, Waanders E, Pieters R, Willemse ME, Van Reijmersdal
            SV, Russell LJ, Harrison CJ, Evans WE, van der Velden VH,
            Hoogerbrugge PM, Van Leeuwen F, Escherich G, Horstmann MA,
            Mohammadi Khankahdani L, Rizopoulos D, De Groot-Kruseman HA,
            Sonneveld E, Kuiper RP and Den Boer ML.
  TITLE     Independent prognostic value of BCR-ABL1-like signature and IKZF1
            deletion, but not high CRLF2 expression, in children with B-cell
            precursor ALL
  JOURNAL   Blood 122 (15), 2622-2629 (2013)
   PUBMED   23974192
  REMARK    GeneRIF: Higher cumulative incidence of relapse was found for
            BCR-ABL1-like and IKZF1-deleted, but not CRLF2-high, cases relative
            to remaining BCP-ALL cases.
REFERENCE   4  (bases 1 to 5388)
  AUTHORS   Sha F, Gencer EB, Georgeon S, Koide A, Yasui N, Koide S and
            Hantschel O.
  TITLE     Dissection of the BCR-ABL signaling network using highly specific
            monobody inhibitors to the SHP2 SH2 domains
  JOURNAL   Proc. Natl. Acad. Sci. U.S.A. 110 (37), 14924-14929 (2013)
   PUBMED   23980151
  REMARK    GeneRIF: monobodies targeting the N-SH2 domain disrupted the
            interaction of SHP2 with its upstream activator, the
            Grb2-associated binder 2 adaptor protein, suggesting decoupling of
            SHP2 from the BCR-ABL protein complex
REFERENCE   5  (bases 1 to 5388)
  AUTHORS   Corbi-Verge C, Marinelli F, Zafra-Ruano A, Ruiz-Sanz J, Luque I and
            Faraldo-Gomez JD.
  TITLE     Two-state dynamics of the SH3-SH2 tandem of Abl kinase and the
            allosteric role of the N-cap
  JOURNAL   Proc. Natl. Acad. Sci. U.S.A. 110 (36), E3372-E3380 (2013)
   PUBMED   23959873
  REMARK    GeneRIF: Results indicate a thermodynamic rationale for the
            involvement of N-cap and SH3-SH2 connector in Abl kinase
            regulation.
REFERENCE   6  (bases 1 to 5388)
  AUTHORS   Overduin M, Mayer B, Rios CB, Baltimore D and Cowburn D.
  TITLE     Secondary structure of Src homology 2 domain of c-Abl by
            heteronuclear NMR spectroscopy in solution
  JOURNAL   Proc. Natl. Acad. Sci. U.S.A. 89 (24), 11673-11677 (1992)
   PUBMED   1281542
REFERENCE   7  (bases 1 to 5388)
  AUTHORS   Muller AJ, Pendergast AM, Havlik MH, Puil L, Pawson T and Witte ON.
  TITLE     A limited set of SH2 domains binds BCR through a high-affinity
            phosphotyrosine-independent interaction
  JOURNAL   Mol. Cell. Biol. 12 (11), 5087-5093 (1992)
   PUBMED   1383690
REFERENCE   8  (bases 1 to 5388)
  AUTHORS   Overduin M, Rios CB, Mayer BJ, Baltimore D and Cowburn D.
  TITLE     Three-dimensional solution structure of the src homology 2 domain
            of c-abl
  JOURNAL   Cell 70 (4), 697-704 (1992)
   PUBMED   1505033
REFERENCE   9  (bases 1 to 5388)
  AUTHORS   Cicchetti P, Mayer BJ, Thiel G and Baltimore D.
  TITLE     Identification of a protein that binds to the SH3 region of Abl and
            is similar to Bcr and GAP-rho
  JOURNAL   Science 257 (5071), 803-806 (1992)
   PUBMED   1379745
REFERENCE   10 (bases 1 to 5388)
  AUTHORS   Adams MD, Dubnick M, Kerlavage AR, Moreno R, Kelley JM, Utterback
            TR, Nagle JW, Fields C and Venter JC.
  TITLE     Sequence identification of 2,375 human brain genes
  JOURNAL   Nature 355 (6361), 632-634 (1992)
   PUBMED   1538749
COMMENT     REVIEWED REFSEQ: This record has been curated by NCBI staff. The
            reference sequence was derived from M14752.1, AB209456.1 and
            AA524892.1.
            This sequence is a reference standard in the RefSeqGene project.
            On Jan 7, 2011 this sequence version replaced gi:62362413.
            
            Summary:  The ABL1 protooncogene encodes a cytoplasmic and nuclear
            protein tyrosine kinase that has been implicated in processes of
            cell differentiation, cell division, cell adhesion, and stress
            response.  Activity of c-Abl protein is negatively regulated by its
            SH3 domain, and deletion of the SH3 domain turns ABL1 into an
            oncogene.  The t(9;22) translocation results in the head-to-tail
            fusion of the BCR (MIM:151410) and ABL1 genes present in many cases
            of chronic myelogeneous leukemia.  The DNA-binding activity of the
            ubiquitously expressed ABL1 tyrosine kinase is regulated by
            CDC2-mediated phosphorylation, suggesting a cell cycle function for
            ABL1.  The ABL1 gene is expressed as either a 6- or 7-kb mRNA
            transcript, with alternatively spliced first exons spliced to the
            common exons 2-11. [provided by RefSeq, Jul 2008].
            
            Transcript Variant: This variant (a) includes exon 1a, but not exon
            1b, resulting in a different N-terminus. This variant is localized
            in the nucleus.
            
            Publication Note:  This RefSeq record includes a subset of the
            publications that are available for this gene. Please see the Gene
            record to access additional publications.
            
            ##Evidence-Data-START##
            Transcript exon combination :: X16416.1, M14752.1 [ECO:0000332]
            RNAseq introns              :: single sample supports all introns
                                           ERS025082, ERS025083 [ECO:0000348]
            ##Evidence-Data-END##
            COMPLETENESS: complete on the 3' end.
PRIMARY     REFSEQ_SPAN         PRIMARY_IDENTIFIER PRIMARY_SPAN        COMP
            1-421               M14752.1           362-782
            422-5384            AB209456.1         621-5583
            5385-5388           AA524892.1         273-276
FEATURES             Location/Qualifiers
     source          1..5388
                     /organism="Homo sapiens"
                     /mol_type="mRNA"
                     /db_xref="taxon:9606"
                     /chromosome="9"
                     /map="9q34.1"
     gene            1..5388
                     /gene="ABL1"
                     /gene_synonym="ABL; bcr/abl; c-ABL; c-ABL1; JTK7; p150;
                     v-abl"
                     /note="c-abl oncogene 1, non-receptor tyrosine kinase"
                     /db_xref="GeneID:25"
                     /db_xref="HGNC:76"
                     /db_xref="MIM:189980"
     exon            1..82
                     /gene="ABL1"
                     /gene_synonym="ABL; bcr/abl; c-ABL; c-ABL1; JTK7; p150;
                     v-abl"
                     /inference="alignment:Splign:1.39.8"
     CDS             4..3396
                     /gene="ABL1"
                     /gene_synonym="ABL; bcr/abl; c-ABL; c-ABL1; JTK7; p150;
                     v-abl"
                     /EC_number="2.7.10.2"
                     /note="isoform a is encoded by transcript variant a; c-abl
                     oncogene 1, receptor tyrosine kinase; v-abl Abelson murine
                     leukemia viral oncogene homolog 1; proto-oncogene
                     tyrosine-protein kinase ABL1; bcr/c-abl oncogene protein;
                     proto-oncogene c-Abl; Abelson tyrosine-protein kinase 1"
                     /codon_start=1
                     /product="tyrosine-protein kinase ABL1 isoform a"
                     /protein_id="NP_005148.2"
                     /db_xref="GI:62362414"
                     /db_xref="CCDS:CCDS35166.1"
                     /db_xref="GeneID:25"
                     /db_xref="HGNC:76"
                     /db_xref="MIM:189980"
                     /translation="MLEICLKLVGCKSKKGLSSSSSCYLEEALQRPVASDFEPQGLSE
                     AARWNSKENLLAGPSENDPNLFVALYDFVASGDNTLSITKGEKLRVLGYNHNGEWCEA
                     QTKNGQGWVPSNYITPVNSLEKHSWYHGPVSRNAAEYLLSSGINGSFLVRESESSPGQ
                     RSISLRYEGRVYHYRINTASDGKLYVSSESRFNTLAELVHHHSTVADGLITTLHYPAP
                     KRNKPTVYGVSPNYDKWEMERTDITMKHKLGGGQYGEVYEGVWKKYSLTVAVKTLKED
                     TMEVEEFLKEAAVMKEIKHPNLVQLLGVCTREPPFYIITEFMTYGNLLDYLRECNRQE
                     VNAVVLLYMATQISSAMEYLEKKNFIHRDLAARNCLVGENHLVKVADFGLSRLMTGDT
                     YTAHAGAKFPIKWTAPESLAYNKFSIKSDVWAFGVLLWEIATYGMSPYPGIDLSQVYE
                     LLEKDYRMERPEGCPEKVYELMRACWQWNPSDRPSFAEIHQAFETMFQESSISDEVEK
                     ELGKQGVRGAVSTLLQAPELPTKTRTSRRAAEHRDTTDVPEMPHSKGQGESDPLDHEP
                     AVSPLLPRKERGPPEGGLNEDERLLPKDKKTNLFSALIKKKKKTAPTPPKRSSSFREM
                     DGQPERRGAGEEEGRDISNGALAFTPLDTADPAKSPKPSNGAGVPNGALRESGGSGFR
                     SPHLWKKSSTLTSSRLATGEEEGGGSSSKRFLRSCSASCVPHGAKDTEWRSVTLPRDL
                     QSTGRQFDSSTFGGHKSEKPALPRKRAGENRSDQVTRGTVTPPPRLVKKNEEAADEVF
                     KDIMESSPGSSPPNLTPKPLRRQVTVAPASGLPHKEEAGKGSALGTPAAAEPVTPTSK
                     AGSGAPGGTSKGPAEESRVRRHKHSSESPGRDKGKLSRLKPAPPPPPAASAGKAGGKP
                     SQSPSQEAAGEAVLGAKTKATSLVDAVNSDAAKPSQPGEGLKKPVLPATPKPQSAKPS
                     GTPISPAPVPSTLPSASSALAGDQPSSTAFIPLISTRVSLRKTRQPPERIASGAITKG
                     VVLDSTEALCLAISRNSEQMASHSAVLEAGKNLYTFCVSYVDSIQQMRNKFAFREAIN
                     KLENNLRELQICPATAGSGPAATQDFSKLLSSVKEISDIVQR"
     misc_feature    4..183
                     /gene="ABL1"
                     /gene_synonym="ABL; bcr/abl; c-ABL; c-ABL1; JTK7; p150;
                     v-abl"
                     /experiment="experimental evidence, no additional details
                     recorded"
                     /note="propagated from UniProtKB/Swiss-Prot (P00519.4);
                     Region: CAP"
     misc_feature    79..84
                     /gene="ABL1"
                     /gene_synonym="ABL; bcr/abl; c-ABL; c-ABL1; JTK7; p150;
                     v-abl"
                     /experiment="experimental evidence, no additional details
                     recorded"
                     /note="Breakpoint for translocation to form BCR-ABL
                     oncogene; propagated from UniProtKB/Swiss-Prot (P00519.4);
                     other site"
     misc_feature    151..153
                     /gene="ABL1"
                     /gene_synonym="ABL; bcr/abl; c-ABL; c-ABL1; JTK7; p150;
                     v-abl"
                     /experiment="experimental evidence, no additional details
                     recorded"
                     /note="Phosphoserine; propagated from UniProtKB/Swiss-Prot
                     (P00519.4); phosphorylation site"
     misc_feature    211..213
                     /gene="ABL1"
                     /gene_synonym="ABL; bcr/abl; c-ABL; c-ABL1; JTK7; p150;
                     v-abl"
                     /experiment="experimental evidence, no additional details
                     recorded"
                     /note="Phosphotyrosine, by autocatalysis; propagated from
                     UniProtKB/Swiss-Prot (P00519.4); phosphorylation site"
     misc_feature    346..348
                     /gene="ABL1"
                     /gene_synonym="ABL; bcr/abl; c-ABL; c-ABL1; JTK7; p150;
                     v-abl"
                     /experiment="experimental evidence, no additional details
                     recorded"
                     /note="Phosphotyrosine; propagated from
                     UniProtKB/Swiss-Prot (P00519.4); phosphorylation site"
     misc_feature    385..387
                     /gene="ABL1"
                     /gene_synonym="ABL; bcr/abl; c-ABL; c-ABL1; JTK7; p150;
                     v-abl"
                     /experiment="experimental evidence, no additional details
                     recorded"
                     /note="Phosphotyrosine; propagated from
                     UniProtKB/Swiss-Prot (P00519.4); phosphorylation site"
     misc_feature    418..420
                     /gene="ABL1"
                     /gene_synonym="ABL; bcr/abl; c-ABL; c-ABL1; JTK7; p150;
                     v-abl"
                     /experiment="experimental evidence, no additional details
                     recorded"
                     /note="Phosphotyrosine; propagated from
                     UniProtKB/Swiss-Prot (P00519.4); phosphorylation site"
     misc_feature    517..519
                     /gene="ABL1"
                     /gene_synonym="ABL; bcr/abl; c-ABL; c-ABL1; JTK7; p150;
                     v-abl"
                     /experiment="experimental evidence, no additional details
                     recorded"
                     /note="Phosphotyrosine; propagated from
                     UniProtKB/Swiss-Prot (P00519.4); phosphorylation site"
     misc_feature    556..558
                     /gene="ABL1"
                     /gene_synonym="ABL; bcr/abl; c-ABL; c-ABL1; JTK7; p150;
                     v-abl"
                     /experiment="experimental evidence, no additional details
                     recorded"
                     /note="Phosphotyrosine; propagated from
                     UniProtKB/Swiss-Prot (P00519.4); phosphorylation site"
     misc_feature    646..648
                     /gene="ABL1"
                     /gene_synonym="ABL; bcr/abl; c-ABL; c-ABL1; JTK7; p150;
                     v-abl"
                     /experiment="experimental evidence, no additional details
                     recorded"
                     /note="Phosphotyrosine; propagated from
                     UniProtKB/Swiss-Prot (P00519.4); phosphorylation site"
     misc_feature    679..681
                     /gene="ABL1"
                     /gene_synonym="ABL; bcr/abl; c-ABL; c-ABL1; JTK7; p150;
                     v-abl"
                     /experiment="experimental evidence, no additional details
                     recorded"
                     /note="Phosphotyrosine, by autocatalysis; propagated from
                     UniProtKB/Swiss-Prot (P00519.4); phosphorylation site"
     misc_feature    760..762
                     /gene="ABL1"
                     /gene_synonym="ABL; bcr/abl; c-ABL; c-ABL1; JTK7; p150;
                     v-abl"
                     /experiment="experimental evidence, no additional details
                     recorded"
                     /note="Phosphotyrosine; propagated from
                     UniProtKB/Swiss-Prot (P00519.4); phosphorylation site"
     misc_feature    772..774
                     /gene="ABL1"
                     /gene_synonym="ABL; bcr/abl; c-ABL; c-ABL1; JTK7; p150;
                     v-abl"
                     /experiment="experimental evidence, no additional details
                     recorded"
                     /note="Phosphotyrosine; propagated from
                     UniProtKB/Swiss-Prot (P00519.4); phosphorylation site"
     misc_feature    793..795
                     /gene="ABL1"
                     /gene_synonym="ABL; bcr/abl; c-ABL; c-ABL1; JTK7; p150;
                     v-abl"
                     /experiment="experimental evidence, no additional details
                     recorded"
                     /note="Phosphotyrosine; propagated from
                     UniProtKB/Swiss-Prot (P00519.4); phosphorylation site"
     misc_feature    1144..1218
                     /gene="ABL1"
                     /gene_synonym="ABL; bcr/abl; c-ABL; c-ABL1; JTK7; p150;
                     v-abl"
                     /experiment="experimental evidence, no additional details
                     recorded"
                     /note="propagated from UniProtKB/Swiss-Prot (P00519.4);
                     Region: Kinase activation loop"
     misc_feature    1177..1179
                     /gene="ABL1"
                     /gene_synonym="ABL; bcr/abl; c-ABL; c-ABL1; JTK7; p150;
                     v-abl"
                     /experiment="experimental evidence, no additional details
                     recorded"
                     /note="Phosphothreonine; propagated from
                     UniProtKB/Swiss-Prot (P00519.4); phosphorylation site"
     misc_feature    1180..1182
                     /gene="ABL1"
                     /gene_synonym="ABL; bcr/abl; c-ABL; c-ABL1; JTK7; p150;
                     v-abl"
                     /experiment="experimental evidence, no additional details
                     recorded"
                     /note="Phosphotyrosine, by autocatalysis and SRC-type
                     Tyr-kinases; propagated from UniProtKB/Swiss-Prot
                     (P00519.4); phosphorylation site"
     misc_feature    1183..1185
                     /gene="ABL1"
                     /gene_synonym="ABL; bcr/abl; c-ABL; c-ABL1; JTK7; p150;
                     v-abl"
                     /experiment="experimental evidence, no additional details
                     recorded"
                     /note="Phosphothreonine; propagated from
                     UniProtKB/Swiss-Prot (P00519.4); phosphorylation site"
     misc_feature    1408..1410
                     /gene="ABL1"
                     /gene_synonym="ABL; bcr/abl; c-ABL; c-ABL1; JTK7; p150;
                     v-abl"
                     /experiment="experimental evidence, no additional details
                     recorded"
                     /note="Phosphotyrosine; propagated from
                     UniProtKB/Swiss-Prot (P00519.4); phosphorylation site"
     misc_feature    1708..1710
                     /gene="ABL1"
                     /gene_synonym="ABL; bcr/abl; c-ABL; c-ABL1; JTK7; p150;
                     v-abl"
                     /experiment="experimental evidence, no additional details
                     recorded"
                     /note="Phosphoserine; propagated from UniProtKB/Swiss-Prot
                     (P00519.4); phosphorylation site"
     misc_feature    1816..1830
                     /gene="ABL1"
                     /gene_synonym="ABL; bcr/abl; c-ABL; c-ABL1; JTK7; p150;
                     v-abl"
                     /inference="non-experimental evidence, no additional
                     details recorded"
                     /note="propagated from UniProtKB/Swiss-Prot (P00519.4);
                     Region: Nuclear localization signal 1 (Potential)"
     misc_feature    1840..1842
                     /gene="ABL1"
                     /gene_synonym="ABL; bcr/abl; c-ABL; c-ABL1; JTK7; p150;
                     v-abl"
                     /experiment="experimental evidence, no additional details
                     recorded"
                     /note="Phosphothreonine; propagated from
                     UniProtKB/Swiss-Prot (P00519.4); phosphorylation site"
     misc_feature    1855..1857
                     /gene="ABL1"
                     /gene_synonym="ABL; bcr/abl; c-ABL; c-ABL1; JTK7; p150;
                     v-abl"
                     /experiment="experimental evidence, no additional details
                     recorded"
                     /note="Phosphoserine, by PAK2; propagated from
                     UniProtKB/Swiss-Prot (P00519.4); phosphorylation site"
     misc_feature    1858..1860
                     /gene="ABL1"
                     /gene_synonym="ABL; bcr/abl; c-ABL; c-ABL1; JTK7; p150;
                     v-abl"
                     /experiment="experimental evidence, no additional details
                     recorded"
                     /note="Phosphoserine, by PAK2; propagated from
                     UniProtKB/Swiss-Prot (P00519.4); phosphorylation site"
     misc_feature    1861..1863
                     /gene="ABL1"
                     /gene_synonym="ABL; bcr/abl; c-ABL; c-ABL1; JTK7; p150;
                     v-abl"
                     /experiment="experimental evidence, no additional details
                     recorded"
                     /note="Phosphoserine; propagated from UniProtKB/Swiss-Prot
                     (P00519.4); phosphorylation site"
     misc_feature    1978..1980
                     /gene="ABL1"
                     /gene_synonym="ABL; bcr/abl; c-ABL; c-ABL1; JTK7; p150;
                     v-abl"
                     /experiment="experimental evidence, no additional details
                     recorded"
                     /note="Phosphoserine; propagated from UniProtKB/Swiss-Prot
                     (P00519.4); phosphorylation site"
     misc_feature    2050..2052
                     /gene="ABL1"
                     /gene_synonym="ABL; bcr/abl; c-ABL; c-ABL1; JTK7; p150;
                     v-abl"
                     /experiment="experimental evidence, no additional details
                     recorded"
                     /note="Phosphoserine; propagated from UniProtKB/Swiss-Prot
                     (P00519.4); phosphorylation site"
     misc_feature    2128..2148
                     /gene="ABL1"
                     /gene_synonym="ABL; bcr/abl; c-ABL; c-ABL1; JTK7; p150;
                     v-abl"
                     /inference="non-experimental evidence, no additional
                     details recorded"
                     /note="propagated from UniProtKB/Swiss-Prot (P00519.4);
                     Region: Nuclear localization signal 2 (Potential)"
     misc_feature    2134..2136
                     /gene="ABL1"
                     /gene_synonym="ABL; bcr/abl; c-ABL; c-ABL1; JTK7; p150;
                     v-abl"
                     /experiment="experimental evidence, no additional details
                     recorded"
                     /note="N6-acetyllysine, by EP300; propagated from
                     UniProtKB/Swiss-Prot (P00519.4); acetylation site"
     misc_feature    2155..2157
                     /gene="ABL1"
                     /gene_synonym="ABL; bcr/abl; c-ABL; c-ABL1; JTK7; p150;
                     v-abl"
                     /experiment="experimental evidence, no additional details
                     recorded"
                     /note="Phosphoserine; propagated from UniProtKB/Swiss-Prot
                     (P00519.4); phosphorylation site"
     misc_feature    2206..2208
                     /gene="ABL1"
                     /gene_synonym="ABL; bcr/abl; c-ABL; c-ABL1; JTK7; p150;
                     v-abl"
                     /experiment="experimental evidence, no additional details
                     recorded"
                     /note="Phosphothreonine; propagated from
                     UniProtKB/Swiss-Prot (P00519.4); phosphorylation site"
     misc_feature    2287..2310
                     /gene="ABL1"
                     /gene_synonym="ABL; bcr/abl; c-ABL; c-ABL1; JTK7; p150;
                     v-abl"
                     /inference="non-experimental evidence, no additional
                     details recorded"
                     /note="propagated from UniProtKB/Swiss-Prot (P00519.4);
                     Region: Nuclear localization signal 3 (Potential)"
     misc_feature    2344..2346
                     /gene="ABL1"
                     /gene_synonym="ABL; bcr/abl; c-ABL; c-ABL1; JTK7; p150;
                     v-abl"
                     /experiment="experimental evidence, no additional details
                     recorded"
                     /note="Phosphothreonine; propagated from
                     UniProtKB/Swiss-Prot (P00519.4); phosphorylation site"
     misc_feature    2416..2418
                     /gene="ABL1"
                     /gene_synonym="ABL; bcr/abl; c-ABL; c-ABL1; JTK7; p150;
                     v-abl"
                     /experiment="experimental evidence, no additional details
                     recorded"
                     /note="Phosphoserine; propagated from UniProtKB/Swiss-Prot
                     (P00519.4); phosphorylation site"
     misc_feature    2428..2430
                     /gene="ABL1"
                     /gene_synonym="ABL; bcr/abl; c-ABL; c-ABL1; JTK7; p150;
                     v-abl"
                     /experiment="experimental evidence, no additional details
                     recorded"
                     /note="Phosphoserine; propagated from UniProtKB/Swiss-Prot
                     (P00519.4); phosphorylation site"
     misc_feature    2443..2445
                     /gene="ABL1"
                     /gene_synonym="ABL; bcr/abl; c-ABL; c-ABL1; JTK7; p150;
                     v-abl"
                     /experiment="experimental evidence, no additional details
                     recorded"
                     /note="Phosphothreonine; propagated from
                     UniProtKB/Swiss-Prot (P00519.4); phosphorylation site"
     misc_feature    2533..2535
                     /gene="ABL1"
                     /gene_synonym="ABL; bcr/abl; c-ABL; c-ABL1; JTK7; p150;
                     v-abl"
                     /experiment="experimental evidence, no additional details
                     recorded"
                     /note="Phosphothreonine; propagated from
                     UniProtKB/Swiss-Prot (P00519.4); phosphorylation site"
     misc_feature    2557..2559
                     /gene="ABL1"
                     /gene_synonym="ABL; bcr/abl; c-ABL; c-ABL1; JTK7; p150;
                     v-abl"
                     /experiment="experimental evidence, no additional details
                     recorded"
                     /note="Phosphothreonine; propagated from
                     UniProtKB/Swiss-Prot (P00519.4); phosphorylation site"
     misc_feature    2566..2568
                     /gene="ABL1"
                     /gene_synonym="ABL; bcr/abl; c-ABL; c-ABL1; JTK7; p150;
                     v-abl"
                     /experiment="experimental evidence, no additional details
                     recorded"
                     /note="Phosphoserine; propagated from UniProtKB/Swiss-Prot
                     (P00519.4); phosphorylation site"
     misc_feature    2608..2907
                     /gene="ABL1"
                     /gene_synonym="ABL; bcr/abl; c-ABL; c-ABL1; JTK7; p150;
                     v-abl"
                     /inference="non-experimental evidence, no additional
                     details recorded"
                     /note="propagated from UniProtKB/Swiss-Prot (P00519.4);
                     Region: DNA-binding (By similarity)"
     misc_feature    2752..2754
                     /gene="ABL1"
                     /gene_synonym="ABL; bcr/abl; c-ABL; c-ABL1; JTK7; p150;
                     v-abl"
                     /experiment="experimental evidence, no additional details
                     recorded"
                     /note="Phosphoserine; propagated from UniProtKB/Swiss-Prot
                     (P00519.4); phosphorylation site"
     misc_feature    2758..2760
                     /gene="ABL1"
                     /gene_synonym="ABL; bcr/abl; c-ABL; c-ABL1; JTK7; p150;
                     v-abl"
                     /experiment="experimental evidence, no additional details
                     recorded"
                     /note="Phosphoserine; propagated from UniProtKB/Swiss-Prot
                     (P00519.4); phosphorylation site"
     misc_feature    2809..2811
                     /gene="ABL1"
                     /gene_synonym="ABL; bcr/abl; c-ABL; c-ABL1; JTK7; p150;
                     v-abl"
                     /experiment="experimental evidence, no additional details
                     recorded"
                     /note="Phosphoserine; propagated from UniProtKB/Swiss-Prot
                     (P00519.4); phosphorylation site"
     misc_feature    2848..2850
                     /gene="ABL1"
                     /gene_synonym="ABL; bcr/abl; c-ABL; c-ABL1; JTK7; p150;
                     v-abl"
                     /experiment="experimental evidence, no additional details
                     recorded"
                     /note="Phosphoserine; propagated from UniProtKB/Swiss-Prot
                     (P00519.4); phosphorylation site"
     misc_feature    2860..3393
                     /gene="ABL1"
                     /gene_synonym="ABL; bcr/abl; c-ABL; c-ABL1; JTK7; p150;
                     v-abl"
                     /experiment="experimental evidence, no additional details
                     recorded"
                     /note="propagated from UniProtKB/Swiss-Prot (P00519.4);
                     Region: F-actin-binding"
     misc_feature    2932..2934
                     /gene="ABL1"
                     /gene_synonym="ABL; bcr/abl; c-ABL; c-ABL1; JTK7; p150;
                     v-abl"
                     /experiment="experimental evidence, no additional details
                     recorded"
                     /note="Phosphoserine; propagated from UniProtKB/Swiss-Prot
                     (P00519.4); phosphorylation site"
     misc_feature    3271..3303
                     /gene="ABL1"
                     /gene_synonym="ABL; bcr/abl; c-ABL; c-ABL1; JTK7; p150;
                     v-abl"
                     /inference="non-experimental evidence, no additional
                     details recorded"
                     /note="propagated from UniProtKB/Swiss-Prot (P00519.4);
                     Region: Nuclear export signal (By similarity)"
     exon            83..256
                     /gene="ABL1"
                     /gene_synonym="ABL; bcr/abl; c-ABL; c-ABL1; JTK7; p150;
                     v-abl"
                     /inference="alignment:Splign:1.39.8"
     STS             169..453
                     /gene="ABL1"
                     /gene_synonym="ABL; bcr/abl; c-ABL; c-ABL1; JTK7; p150;
                     v-abl"
                     /standard_name="PMC20354P4"
                     /db_xref="UniSTS:271937"
     exon            257..552
                     /gene="ABL1"
                     /gene_synonym="ABL; bcr/abl; c-ABL; c-ABL1; JTK7; p150;
                     v-abl"
                     /inference="alignment:Splign:1.39.8"
     exon            553..825
                     /gene="ABL1"
                     /gene_synonym="ABL; bcr/abl; c-ABL; c-ABL1; JTK7; p150;
                     v-abl"
                     /inference="alignment:Splign:1.39.8"
     exon            826..910
                     /gene="ABL1"
                     /gene_synonym="ABL; bcr/abl; c-ABL; c-ABL1; JTK7; p150;
                     v-abl"
                     /inference="alignment:Splign:1.39.8"
     exon            911..1088
                     /gene="ABL1"
                     /gene_synonym="ABL; bcr/abl; c-ABL; c-ABL1; JTK7; p150;
                     v-abl"
                     /inference="alignment:Splign:1.39.8"
     exon            1089..1273
                     /gene="ABL1"
                     /gene_synonym="ABL; bcr/abl; c-ABL; c-ABL1; JTK7; p150;
                     v-abl"
                     /inference="alignment:Splign:1.39.8"
     exon            1274..1426
                     /gene="ABL1"
                     /gene_synonym="ABL; bcr/abl; c-ABL; c-ABL1; JTK7; p150;
                     v-abl"
                     /inference="alignment:Splign:1.39.8"
     exon            1427..1516
                     /gene="ABL1"
                     /gene_synonym="ABL; bcr/abl; c-ABL; c-ABL1; JTK7; p150;
                     v-abl"
                     /inference="alignment:Splign:1.39.8"
     exon            1517..1681
                     /gene="ABL1"
                     /gene_synonym="ABL; bcr/abl; c-ABL; c-ABL1; JTK7; p150;
                     v-abl"
                     /inference="alignment:Splign:1.39.8"
     exon            1682..5388
                     /gene="ABL1"
                     /gene_synonym="ABL; bcr/abl; c-ABL; c-ABL1; JTK7; p150;
                     v-abl"
                     /inference="alignment:Splign:1.39.8"
     STS             2808..3573
                     /gene="ABL1"
                     /gene_synonym="ABL; bcr/abl; c-ABL; c-ABL1; JTK7; p150;
                     v-abl"
                     /standard_name="ABL1_685.2"
                     /db_xref="UniSTS:466093"
     STS             3404..3625
                     /gene="ABL1"
                     /gene_synonym="ABL; bcr/abl; c-ABL; c-ABL1; JTK7; p150;
                     v-abl"
                     /standard_name="G29321"
                     /db_xref="UniSTS:26708"
     STS             5056..5234
                     /gene="ABL1"
                     /gene_synonym="ABL; bcr/abl; c-ABL; c-ABL1; JTK7; p150;
                     v-abl"
                     /standard_name="RH69429"
                     /db_xref="UniSTS:34678"
     STS             5109..5356
                     /gene="ABL1"
                     /gene_synonym="ABL; bcr/abl; c-ABL; c-ABL1; JTK7; p150;
                     v-abl"
                     /standard_name="RH80013"
                     /db_xref="UniSTS:84753"
     polyA_signal    5365..5370
                     /gene="ABL1"
                     /gene_synonym="ABL; bcr/abl; c-ABL; c-ABL1; JTK7; p150;
                     v-abl"
     polyA_site      5388
                     /gene="ABL1"
                     /gene_synonym="ABL; bcr/abl; c-ABL; c-ABL1; JTK7; p150;
                     v-abl"
ORIGIN      
        1 aaaatgttgg agatctgcct gaagctggtg ggctgcaaat ccaagaaggg gctgtcctcg
       61 tcctccagct gttatctgga agaagccctt cagcggccag tagcatctga ctttgagcct
      121 cagggtctga gtgaagccgc tcgttggaac tccaaggaaa accttctcgc tggacccagt
      181 gaaaatgacc ccaacctttt cgttgcactg tatgattttg tggccagtgg agataacact
      241 ctaagcataa ctaaaggtga aaagctccgg gtcttaggct ataatcacaa tggggaatgg
      301 tgtgaagccc aaaccaaaaa tggccaaggc tgggtcccaa gcaactacat cacgccagtc
      361 aacagtctgg agaaacactc ctggtaccat gggcctgtgt cccgcaatgc cgctgagtat
      421 ctgctgagca gcgggatcaa tggcagcttc ttggtgcgtg agagtgagag cagtcctggc
      481 cagaggtcca tctcgctgag atacgaaggg agggtgtacc attacaggat caacactgct
      541 tctgatggca agctctacgt ctcctccgag agccgcttca acaccctggc cgagttggtt
      601 catcatcatt caacggtggc cgacgggctc atcaccacgc tccattatcc agccccaaag
      661 cgcaacaagc ccactgtcta tggtgtgtcc cccaactacg acaagtggga gatggaacgc
      721 acggacatca ccatgaagca caagctgggc gggggccagt acggggaggt gtacgagggc
      781 gtgtggaaga aatacagcct gacggtggcc gtgaagacct tgaaggagga caccatggag
      841 gtggaagagt tcttgaaaga agctgcagtc atgaaagaga tcaaacaccc taacctggtg
      901 cagctccttg gggtctgcac ccgggagccc ccgttctata tcatcactga gttcatgacc
      961 tacgggaacc tcctggacta cctgagggag tgcaaccggc aggaggtgaa cgccgtggtg
     1021 ctgctgtaca tggccactca gatctcgtca gccatggagt acctggagaa gaaaaacttc
     1081 atccacagag atcttgctgc ccgaaactgc ctggtagggg agaaccactt ggtgaaggta
     1141 gctgattttg gcctgagcag gttgatgaca ggggacacct acacagccca tgctggagcc
     1201 aagttcccca tcaaatggac tgcacccgag agcctggcct acaacaagtt ctccatcaag
     1261 tccgacgtct gggcatttgg agtattgctt tgggaaattg ctacctatgg catgtcccct
     1321 tacccgggaa ttgacctgtc ccaggtgtat gagctgctag agaaggacta ccgcatggag
     1381 cgcccagaag gctgcccaga gaaggtctat gaactcatgc gagcatgttg gcagtggaat
     1441 ccctctgacc ggccctcctt tgctgaaatc caccaagcct ttgaaacaat gttccaggaa
     1501 tccagtatct cagacgaagt ggaaaaggag ctggggaaac aaggcgtccg tggggctgtg
     1561 agtaccttgc tgcaggcccc agagctgccc accaagacga ggacctccag gagagctgca
     1621 gagcacagag acaccactga cgtgcctgag atgcctcact ccaagggcca gggagagagc
     1681 gatcctctgg accatgagcc tgccgtgtct ccattgctcc ctcgaaaaga gcgaggtccc
     1741 ccggagggcg gcctgaatga agatgagcgc cttctcccca aagacaaaaa gaccaacttg
     1801 ttcagcgcct tgatcaagaa gaagaagaag acagccccaa cccctcccaa acgcagcagc
     1861 tccttccggg agatggacgg ccagccggag cgcagagggg ccggcgagga agagggccga
     1921 gacatcagca acggggcact ggctttcacc cccttggaca cagctgaccc agccaagtcc
     1981 ccaaagccca gcaatggggc tggggtcccc aatggagccc tccgggagtc cgggggctca
     2041 ggcttccggt ctccccacct gtggaagaag tccagcacgc tgaccagcag ccgcctagcc
     2101 accggcgagg aggagggcgg tggcagctcc agcaagcgct tcctgcgctc ttgctccgcc
     2161 tcctgcgttc cccatggggc caaggacacg gagtggaggt cagtcacgct gcctcgggac
     2221 ttgcagtcca cgggaagaca gtttgactcg tccacatttg gagggcacaa aagtgagaag
     2281 ccggctctgc ctcggaagag ggcaggggag aacaggtctg accaggtgac ccgaggcaca
     2341 gtaacgcctc cccccaggct ggtgaaaaag aatgaggaag ctgctgatga ggtcttcaaa
     2401 gacatcatgg agtccagccc gggctccagc ccgcccaacc tgactccaaa acccctccgg
     2461 cggcaggtca ccgtggcccc tgcctcgggc ctcccccaca aggaagaagc tggaaagggc
     2521 agtgccttag ggacccctgc tgcagctgag ccagtgaccc ccaccagcaa agcaggctca
     2581 ggtgcaccag ggggcaccag caagggcccc gccgaggagt ccagagtgag gaggcacaag
     2641 cactcctctg agtcgccagg gagggacaag gggaaattgt ccaggctcaa acctgccccg
     2701 ccgcccccac cagcagcctc tgcagggaag gctggaggaa agccctcgca gagcccgagc
     2761 caggaggcgg ccggggaggc agtcctgggc gcaaagacaa aagccacgag tctggttgat
     2821 gctgtgaaca gtgacgctgc caagcccagc cagccgggag agggcctcaa aaagcccgtg
     2881 ctcccggcca ctccaaagcc acagtccgcc aagccgtcgg ggacccccat cagcccagcc
     2941 cccgttccct ccacgttgcc atcagcatcc tcggccctgg caggggacca gccgtcttcc
     3001 accgccttca tccctctcat atcaacccga gtgtctcttc ggaaaacccg ccagcctcca
     3061 gagcggatcg ccagcggcgc catcaccaag ggcgtggtcc tggacagcac cgaggcgctg
     3121 tgcctcgcca tctctaggaa ctccgagcag atggccagcc acagcgcagt gctggaggcc
     3181 ggcaaaaacc tctacacgtt ctgcgtgagc tatgtggatt ccatccagca aatgaggaac
     3241 aagtttgcct tccgagaggc catcaacaaa ctggagaata atctccggga gcttcagatc
     3301 tgcccggcga cagcaggcag tggtccagcg gccactcagg acttcagcaa gctcctcagt
     3361 tcggtgaagg aaatcagtga catagtgcag aggtagcagc agtcaggggt caggtgtcag
     3421 gcccgtcgga gctgcctgca gcacatgcgg gctcgcccat acccgtgaca gtggctgaca
     3481 agggactagt gagtcagcac cttggcccag gagctctgcg ccaggcagag ctgagggccc
     3541 tgtggagtcc agctctacta cctacgtttg caccgcctgc cctcccgcac cttcctcctc
     3601 cccgctccgt ctctgtcctc gaattttatc tgtggagttc ctgctccgtg gactgcagtc
     3661 ggcatgccag gacccgccag ccccgctccc acctagtgcc ccagactgag ctctccaggc
     3721 caggtgggaa cggctgatgt ggactgtctt tttcattttt ttctctctgg agcccctcct
     3781 cccccggctg ggcctccttc ttccacttct ccaagaatgg aagcctgaac tgaggccttg
     3841 tgtgtcaggc cctctgcctg cactccctgg ccttgcccgt cgtgtgctga agacatgttt
     3901 caagaaccgc atttcgggaa gggcatgcac gggcatgcac acggctggtc actctgccct
     3961 ctgctgctgc ccggggtggg gtgcactcgc catttcctca cgtgcaggac agctcttgat
     4021 ttgggtggaa aacagggtgc taaagccaac cagcctttgg gtcctgggca ggtgggagct
     4081 gaaaaggatc gaggcatggg gcatgtcctt tccatctgtc cacatcccca gagcccagct
     4141 cttgctctct tgtgacgtgc actgtgaatc ctggcaagaa agcttgagtc tcaagggtgg
     4201 caggtcactg tcactgccga catccctccc ccagcagaat ggaggcaggg gacaagggag
     4261 gcagtggcta gtggggtgaa cagctggtgc caaatagccc cagactgggc ccaggcaggt
     4321 ctgcaagggc ccagagtgaa ccgtcctttc acacatctgg gtgccctgaa agggcccttc
     4381 ccctccccca ctcctctaag acaaagtaga ttcttacaag gccctttcct ttggaacaag
     4441 acagccttca cttttctgag ttcttgaagc atttcaaagc cctgcctctg tgtagccgcc
     4501 ctgagagaga atagagctgc cactgggcac ctgcgcacag gtgggaggaa agggcctggc
     4561 cagtcctggt cctggctgca ctcttgaact gggcgaatgt cttatttaat taccgtgagt
     4621 gacatagcct catgttctgt gggggtcatc agggagggtt aggaaaacca caaacggagc
     4681 ccctgaaagc ctcacgtatt tcacagagca cgcctgccat cttctccccg aggctgcccc
     4741 aggccggagc ccagatacgg gggctgtgac tctgggcagg gacccggggt ctcctggacc
     4801 ttgacagagc agctaactcc gagagcagtg ggcaggtggc cgcccctgag gcttcacgcc
     4861 gggagaagcc accttcccac cccttcatac cgcctcgtgc cagcagcctc gcacaggccc
     4921 tagctttacg ctcatcacct aaacttgtac tttatttttc tgatagaaat ggtttcctct
     4981 ggatcgtttt atgcggttct tacagcacat cacctctttg cccccgacgg ctgtgacgca
     5041 gccggaggga ggcactagtc accgacagcg gccttgaaga cagagcaaag cgcccaccca
     5101 ggtcccccga ctgcctgtct ccatgaggta ctggtccctt ccttttgtta acgtgatgtg
     5161 ccactatatt ttacacgtat ctcttggtat gcatctttta tagacgctct tttctaagtg
     5221 gcgtgtgcat agcgtcctgc cctgccccct cgggggcctg tggtggctcc ccctctgctt
     5281 ctcggggtcc agtgcatttt gtttctgtat atgattctct gtggtttttt ttgaatccaa
     5341 atctgtcctc tgtagtattt tttaaataaa tcagtgttta cattagaa
//
