# Supplementary material for: cFinder: definition and quantification of multiple haplotypes in a mixed sample
Source: BMC Res Notes. 2015 Sep 7;8:422. doi: 10.1186/s13104-015-1382-7 (PMC4562109; doi:10.1186/s13104-015-1382-7)
Supplement: Additional file 2: — Archive containing test data. Include annotations and exemplary alignment files from AVA and CLC for sample 5, as well as simulated test reads for overlapping amplicons. [file 13104_2015_1382_MOESM2_ESM.zip › data/README.txt]

#===============================#
# Data package for cFinder tool #
#===============================#


Package includes:
-----------------
annotationsfileAVA.xlsx (user defined annotation file for a trimmed reference, CDS and exon positions were adjusted)
annotationsfileCLC.gb   (text file containing full entry downloaded from Genbank)
README.txt              (this file)
Sample5AVA.sam          (alignment performed with GS Amplicon Variant Analyzer, gapped sam file that includes reference sequence)
Sample5CLC.sam          (alignment performed with CLC Genomics Workbench, ungapped sam file without reference sequence)
Sample5Variants.xlsx    (user defined file containing pre-defined variants to load)
simulatedReadsA.txt     (simulated alignment for overlapping amplicon design, reference included, no annotation necessary)
simulatedReadsB.txt     (simulated alignment for overlapping amplicon design, reference included, no annotation necessary)


Short instructions (detailed version in manual.pdf in the software package):
------------------

#### CLC test file
01. doubleclick on cFinder.exe (you can ignore warnings)
02. load annotationsfileCLC.gb
03. load Sample05CLC.sam
04. load variant file Sample5Variants.xlsx to automatically select variants (Menu -> Load -> Variants -> User Defined File)
05. press "Calculate clones for selected variants"

#### AVA test file
06. load new annotation file (user defined): annotationsfileAVA.xlsx (if reset requested, press yes)
07. load new sample file Sample5AVA.sam (if reset requested, press yes)
08. load variant file Sample5Variants.xlsx to automatically select variants (Menu -> Load -> Variants -> User Defined File)
09. press "Calculate clones for selected variants"

#### test files for overlapping amplicons
10. reset view (Menu -> Reset -> All)
11. load sample file simulatedReadsA.txt without annotation, skip warning
12. select all variants and tick checkbox "Infer Relationship(s)"
13. press "Calculate clones for selected variants"
14. do the same for second file simulatedReadsB.txt
