# Supplementary material for: cFinder: definition and quantification of multiple haplotypes in a mixed sample
Source: BMC Res Notes. 2015 Sep 7;8:422. doi: 10.1186/s13104-015-1382-7 (PMC4562109; doi:10.1186/s13104-015-1382-7)
Supplement: Additional file 2: — Archive containing test data. Include annotations and exemplary alignment files from AVA and CLC for sample 5, as well as simulated test reads for overlapping amplicons. [file 13104_2015_1382_MOESM2_ESM.zip › data/simulatedReadsA.txt]

# simulated reads for test A, = characters represent paired-end reads
# first line = reference
CAGAAGCAGAGGGGTCAGGGCGAAGTCCCAGGGCCCCAGGCGTGGCTCTCAGGGTCTCAGGCCCCGAAGGCGGTGTATGG
----------------------------------------CGTGGCTCTCAGGGTCTCAGGCCCCGAAGGCGGTGTATGG
----------------------------------------CGTGGCTCTCAGGGTCTCAGGCCCCGAAGGCGGTGTATGG
----------------------------------------CGTGGCTCTCAGGGTCTCAGGCCCCGAAGGCGGTGTATGG
----------------------------------------CGTGGCTCTCAGGGTCTCAGGCCCCGAAGGCGGTGTATGG
----------------------------------------CGTGGCTATCAGGGTCTCAGGCCCCGAAGGCGGTGTATGG
----------------------------------------CGTGGCTATCAGGGTCTCAGGCCCCGAAGGCGGTGTATGG
----------------------------------------CGTGGCTATCAGGGTCTCAGGCCCCGAAGGCGGTGTATGG
--------------------CGAAGTCCCAGAGCCCCAGG====================GCCCCGAAGGCGGTGTATGG
--------------------CGAAGTCCCAGGGCCCCAGG====================GCCCCGAAGGCGGTGTATGG
--------------------CGAAGTCCCAGGGCCCCAGG====================GCCCCGAAGGCGGTGTATGG
--------------------CGAAGTCCCAGGGCCCCAGG====================GCCCCGAAGGCGGTGTATGG
--------------------CGAAGTCCCAGGGCCCCAGG====================GCCCCGAAGGCGGTGTATGG
--------------------CGAAGTCCCAGGGCCCCAGG====================GCCCCGAAGGCGGTGTATGG
--------------------CGAAGTCCCAGGGCCCCAGG====================GCCCCGAAGGCGGTGTATGG
--------------------CGAAGTCCCAGAGCCCCAGGCGTGGCTATCAGGGTCTCAG
--------------------CGAAGTCCCAGGGCCCCAGGCGTGGCTATCAGGGTCTCAG
--------------------CGAAGTCCCAGGGCCCCAGGCGTGGCTATCAGGGTCTCAG
--------------------CGAAGTCCCAGGGCCCCAGGCGTGGCTCTCAGGGTCTCAG
--------------------CGAAGTCCCAGGGCCCCAGGCGTGGCTCTCAGGGTCTCAG
--------------------CGAAGTCCCAGGGCCCCAGGCGTGGCTCTCAGGGTCTCAG
--------------------CGAAGTCCCAGGGCCCCAGGCGTGGCTCTCAGGGTCTCAG
CAGAAGCATAGGGGTCAGGG====================CGTGGCTATCAGGGTCTCAG
CAGAAGCATAGGGGTCAGGG====================CGTGGCTATCAGGGTCTCAG
CAGAAGCATAGGGGTCAGGG====================CGTGGCTATCAGGGTCTCAG
CAGAAGCAGAGGGGTCAGGG====================CGTGGCTCTCAGGGTCTCAG
CAGAAGCAGAGGGGTCAGGG====================CGTGGCTCTCAGGGTCTCAG
CAGAAGCAGAGGGGTCAGGG====================CGTGGCTCTCAGGGTCTCAG
CAGAAGCAGAGGGGTCAGGG====================CGTGGCTCTCAGGGTCTCAG
CAGAAGCATAGGGGTCAGGG========================================GCCCCGAAGGCGGTGTATGG
CAGAAGCATAGGGGTCAGGG========================================GCCCCGAAGGCGGTGTATGG
CAGAAGCATAGGGGTCAGGG========================================GCCCCGAAGGCGGTGTATGG
CAGAAGCAGAGGGGTCAGGG========================================GCCCCGAAGGCGGTGTATGG
CAGAAGCAGAGGGGTCAGGG========================================GCCCCGAAGGCGGTGTATGG
CAGAAGCAGAGGGGTCAGGG========================================GCCCCGAAGGCGGTGTATGG
CAGAAGCAGAGGGGTCAGGG========================================GCCCCGAAGGCGGTGTATGG
CAGAAGCATAGGGGTCAGGGCGAAGTCCCAGAGCCCCAGG
CAGAAGCATAGGGGTCAGGGCGAAGTCCCAGGGCCCCAGG
CAGAAGCATAGGGGTCAGGGCGAAGTCCCAGGGCCCCAGG
CAGAAGCAGAGGGGTCAGGGCGAAGTCCCAGGGCCCCAGG
CAGAAGCAGAGGGGTCAGGGCGAAGTCCCAGGGCCCCAGG
CAGAAGCAGAGGGGTCAGGGCGAAGTCCCAGGGCCCCAGG
CAGAAGCAGAGGGGTCAGGGCGAAGTCCCAGGGCCCCAGG
