# Supplementary material for: cFinder: definition and quantification of multiple haplotypes in a mixed sample
Source: BMC Res Notes. 2015 Sep 7;8:422. doi: 10.1186/s13104-015-1382-7 (PMC4562109; doi:10.1186/s13104-015-1382-7)
Supplement: Additional file 2: — Archive containing test data. Include annotations and exemplary alignment files from AVA and CLC for sample 5, as well as simulated test reads for overlapping amplicons. [file 13104_2015_1382_MOESM2_ESM.zip › data/simulatedReadsB.txt]

# simulated reads for test B, = characters represent paired-end reads
# first line = reference
CAGAAGCAGAGGGGTCAGGGCGAAGTCCCAGGGCCCCAGGCGTGGCTCTCAGGGTCTCAGGCCCCGAAGGCGGTGTATGG

# Wildtype, n = 1
CAGAAGCAGAGGGGTCAGGGCGAAGTCCCAGGGCCCCAGG
--------------------CGAAGTCCCAGGGCCCCAGGCGTGGCTCTCAGGGTCTCAG
CAGAAGCAGAGGGGTCAGGG====================CGTGGCTCTCAGGGTCTCAG
----------------------------------------CGTGGCTCTCAGGGTCTCAGGCCCCGAAGGCGGTGTATGG
--------------------CGAAGTCCCAGGGCCCCAGG====================GCCCCGAAGGCGGTGTATGG
CAGAAGCAGAGGGGTCAGGG========================================GCCCCGAAGGCGGTGTATGG

#Clone 1 (n = 1)

CATAAGCAGAGGGGTCAGGGCGAAGTCCCAGAGCCCCAGG
--------------------CGAAGTCCCAGAGCCCCAGGCGTGGCTGTCAGGGTCTCAG
CATAAGCAGAGGGGTCAGGG====================CGTGGCTGTCAGGGTCTCAG
----------------------------------------CGTGGCTGTCAGGGTCTCAGGCCCCGAAGGCGGTCTATGG
--------------------CGAAGTCCCAGAGCCCCAGG====================GCCCCGAAGGCGGTCTATGG
CATAAGCAGAGGGGTCAGGG========================================GCCCCGAAGGCGGTCTATGG

#Clone 2 (n = 3)
CAGAAGCAGAGGGGTCAGGGCGAAGTCCCAGAGCCCCAGG
--------------------CGAAGTCCCAGAGCCCCAGGCGTGGCTGTCAGGGTCTCAG
CAGAAGCAGAGGGGTCAGGG====================CGTGGCTGTCAGGGTCTCAG
----------------------------------------CGTGGCTGTCAGGGTCTCAGGCCCCGAAGGCGGTCTATGG
--------------------CGAAGTCCCAGAGCCCCAGG====================GCCCCGAAGGCGGTCTATGG
CAGAAGCAGAGGGGTCAGGG========================================GCCCCGAAGGCGGTCTATGG
CAGAAGCAGAGGGGTCAGGGCGAAGTCCCAGAGCCCCAGG
--------------------CGAAGTCCCAGAGCCCCAGGCGTGGCTGTCAGGGTCTCAG
CAGAAGCAGAGGGGTCAGGG====================CGTGGCTGTCAGGGTCTCAG
----------------------------------------CGTGGCTGTCAGGGTCTCAGGCCCCGAAGGCGGTCTATGG
--------------------CGAAGTCCCAGAGCCCCAGG====================GCCCCGAAGGCGGTCTATGG
CAGAAGCAGAGGGGTCAGGG========================================GCCCCGAAGGCGGTCTATGG
CAGAAGCAGAGGGGTCAGGGCGAAGTCCCAGAGCCCCAGG
--------------------CGAAGTCCCAGAGCCCCAGGCGTGGCTGTCAGGGTCTCAG
CAGAAGCAGAGGGGTCAGGG====================CGTGGCTGTCAGGGTCTCAG
----------------------------------------CGTGGCTGTCAGGGTCTCAGGCCCCGAAGGCGGTCTATGG
--------------------CGAAGTCCCAGAGCCCCAGG====================GCCCCGAAGGCGGTCTATGG
CAGAAGCAGAGGGGTCAGGG========================================GCCCCGAAGGCGGTCTATGG

# Clone 3 (n = 6)
CAGAAGCAGAGGGGTCAGGGCGAAGTCCCAGGGCCCCAGG
--------------------CGAAGTCCCAGGGCCCCAGGCGTGGCTGTCAGGGTCTCAG
CAGAAGCAGAGGGGTCAGGG====================CGTGGCTGTCAGGGTCTCAG
----------------------------------------CGTGGCTGTCAGGGTCTCAGGCCCCGAAGGCGGTGTATGG
--------------------CGAAGTCCCAGGGCCCCAGG====================GCCCCGAAGGCGGTGTATGG
CAGAAGCAGAGGGGTCAGGG========================================GCCCCGAAGGCGGTGTATGG
CAGAAGCAGAGGGGTCAGGGCGAAGTCCCAGGGCCCCAGG
--------------------CGAAGTCCCAGGGCCCCAGGCGTGGCTGTCAGGGTCTCAG
CAGAAGCAGAGGGGTCAGGG====================CGTGGCTGTCAGGGTCTCAG
----------------------------------------CGTGGCTGTCAGGGTCTCAGGCCCCGAAGGCGGTGTATGG
--------------------CGAAGTCCCAGGGCCCCAGG====================GCCCCGAAGGCGGTGTATGG
CAGAAGCAGAGGGGTCAGGG========================================GCCCCGAAGGCGGTGTATGG
CAGAAGCAGAGGGGTCAGGGCGAAGTCCCAGGGCCCCAGG
--------------------CGAAGTCCCAGGGCCCCAGGCGTGGCTGTCAGGGTCTCAG
CAGAAGCAGAGGGGTCAGGG====================CGTGGCTGTCAGGGTCTCAG
----------------------------------------CGTGGCTGTCAGGGTCTCAGGCCCCGAAGGCGGTGTATGG
--------------------CGAAGTCCCAGGGCCCCAGG====================GCCCCGAAGGCGGTGTATGG
CAGAAGCAGAGGGGTCAGGG========================================GCCCCGAAGGCGGTGTATGG
CAGAAGCAGAGGGGTCAGGGCGAAGTCCCAGGGCCCCAGG
--------------------CGAAGTCCCAGGGCCCCAGGCGTGGCTGTCAGGGTCTCAG
CAGAAGCAGAGGGGTCAGGG====================CGTGGCTGTCAGGGTCTCAG
----------------------------------------CGTGGCTGTCAGGGTCTCAGGCCCCGAAGGCGGTGTATGG
--------------------CGAAGTCCCAGGGCCCCAGG====================GCCCCGAAGGCGGTGTATGG
CAGAAGCAGAGGGGTCAGGG========================================GCCCCGAAGGCGGTGTATGG
CAGAAGCAGAGGGGTCAGGGCGAAGTCCCAGGGCCCCAGG
--------------------CGAAGTCCCAGGGCCCCAGGCGTGGCTGTCAGGGTCTCAG
CAGAAGCAGAGGGGTCAGGG====================CGTGGCTGTCAGGGTCTCAG
----------------------------------------CGTGGCTGTCAGGGTCTCAGGCCCCGAAGGCGGTGTATGG
--------------------CGAAGTCCCAGGGCCCCAGG====================GCCCCGAAGGCGGTGTATGG
CAGAAGCAGAGGGGTCAGGG========================================GCCCCGAAGGCGGTGTATGG
CAGAAGCAGAGGGGTCAGGGCGAAGTCCCAGGGCCCCAGG
--------------------CGAAGTCCCAGGGCCCCAGGCGTGGCTGTCAGGGTCTCAG
CAGAAGCAGAGGGGTCAGGG====================CGTGGCTGTCAGGGTCTCAG
----------------------------------------CGTGGCTGTCAGGGTCTCAGGCCCCGAAGGCGGTGTATGG
--------------------CGAAGTCCCAGGGCCCCAGG====================GCCCCGAAGGCGGTGTATGG
CAGAAGCAGAGGGGTCAGGG========================================GCCCCGAAGGCGGTGTATGG

# Clone 4 (n = 5)
CAGAAGCAGAGGGGTCAGGGCGAAGTCCCAGAGCCCCAGG
--------------------CGAAGTCCCAGAGCCCCAGGCGTGGCTCTCAGGGTCTCAG
CAGAAGCAGAGGGGTCAGGG====================CGTGGCTCTCAGGGTCTCAG
----------------------------------------CGTGGCTCTCAGGGTCTCAGGCCCCGAAGGCGGTGTATGG
--------------------CGAAGTCCCAGAGCCCCAGG====================GCCCCGAAGGCGGTGTATGG
CAGAAGCAGAGGGGTCAGGG========================================GCCCCGAAGGCGGTGTATGG
CAGAAGCAGAGGGGTCAGGGCGAAGTCCCAGAGCCCCAGG
--------------------CGAAGTCCCAGAGCCCCAGGCGTGGCTCTCAGGGTCTCAG
CAGAAGCAGAGGGGTCAGGG====================CGTGGCTCTCAGGGTCTCAG
----------------------------------------CGTGGCTCTCAGGGTCTCAGGCCCCGAAGGCGGTGTATGG
--------------------CGAAGTCCCAGAGCCCCAGG====================GCCCCGAAGGCGGTGTATGG
CAGAAGCAGAGGGGTCAGGG========================================GCCCCGAAGGCGGTGTATGG
CAGAAGCAGAGGGGTCAGGGCGAAGTCCCAGAGCCCCAGG
--------------------CGAAGTCCCAGAGCCCCAGGCGTGGCTCTCAGGGTCTCAG
CAGAAGCAGAGGGGTCAGGG====================CGTGGCTCTCAGGGTCTCAG
----------------------------------------CGTGGCTCTCAGGGTCTCAGGCCCCGAAGGCGGTGTATGG
--------------------CGAAGTCCCAGAGCCCCAGG====================GCCCCGAAGGCGGTGTATGG
CAGAAGCAGAGGGGTCAGGG========================================GCCCCGAAGGCGGTGTATGG
CAGAAGCAGAGGGGTCAGGGCGAAGTCCCAGAGCCCCAGG
--------------------CGAAGTCCCAGAGCCCCAGGCGTGGCTCTCAGGGTCTCAG
CAGAAGCAGAGGGGTCAGGG====================CGTGGCTCTCAGGGTCTCAG
----------------------------------------CGTGGCTCTCAGGGTCTCAGGCCCCGAAGGCGGTGTATGG
--------------------CGAAGTCCCAGAGCCCCAGG====================GCCCCGAAGGCGGTGTATGG
CAGAAGCAGAGGGGTCAGGG========================================GCCCCGAAGGCGGTGTATGG
CAGAAGCAGAGGGGTCAGGGCGAAGTCCCAGAGCCCCAGG
--------------------CGAAGTCCCAGAGCCCCAGGCGTGGCTCTCAGGGTCTCAG
CAGAAGCAGAGGGGTCAGGG====================CGTGGCTCTCAGGGTCTCAG
----------------------------------------CGTGGCTCTCAGGGTCTCAGGCCCCGAAGGCGGTGTATGG
--------------------CGAAGTCCCAGAGCCCCAGG====================GCCCCGAAGGCGGTGTATGG
CAGAAGCAGAGGGGTCAGGG========================================GCCCCGAAGGCGGTGTATGG
